# Supplementary material for: Pharmacological modulation of AMPA receptors rescues specific impairments in social behavior associated with the A350V Iqsec2 mutation
Source: Transl Psychiatry. 2021 Apr 22;11:234. doi: 10.1038/s41398-021-01347-1 (PMC8062516; doi:10.1038/s41398-021-01347-1)
Supplement: Supplementary file 2 — Dataset 1 [file 41398_2021_1347_MOESM2_ESM.xlsx]

## Sheet: Statistical results
Figure	Subplot	Statistical test	Parameter	Results	Sig. (2 tail)
1	C	Paired t-test	C57 SP	t(19)=4.475	0
	F	Paired t-test	C57 SNP	t(19)=-2.66	0.015
	I	Paired t-test	C57 SxP	t(24)=5.137	0
	L	Paired t-test	C57 ESP	t(13)=3.03	0.01
	M	2 way mixed ANOVA	Stimulus	F(1,19)=18.4	0
			Bout duration	F(2,38)=53.18	0
			Interaction	F(2,38)=16.78	0
		Post hoc paired t-test	Short bouts	t(19)=-0.576	0.571
			Long bouts	t(19)=-4.64	0
	N	2 way mixed ANOVA	Stimulus	F(1,19)=10.55	0.004
			Bout duration	F(2,38)=6.73	0.011
			Interaction	F(2,38)=16.31	0
		Post hoc paired t-test	Short bouts	t(19)=-0.93	0.364
			Long bouts	t(19)=2.78	0.012
	O	2 way mixed ANOVA	Stimulus	F(1,24)=2.88	0.103
			Bout duration	F(2,48)=142.6	0
			Interaction	F(2,48)=10.54	0.001
		Post hoc paired t-test	Short bouts	t(24)=0.973	0.34
			Long bouts	t(24)=4.825	0
	P	2 way mixed ANOVA	Stimulus	F(1,13)=0.175	0.683
			Bout duration	F(2,26)=43.43	0
			Interaction	F(2,26)=5.02	0.031
		Post hoc paired t-test	Short bouts	t(13)=0.708	0.492
			Long bouts	t(13)=3.167	0.007
2	C	2 way mixed ANOVA	Stimulus	F(1,37)=10.06	0.003
			genotype	F(1,37)=0.259	0.614
			Interaction	F(1,37)=0.142	0.709
		Post hoc paired t-test	WT SP	t(18)=2.178	0.043
		Post hoc paired t-test	MT SP	t(19)=2.357	0.029
	F	2 way mixed ANOVA	Stimulus	F(1,37)=23.3	0
			genotype	F(1,37)=0.002	0.966
			Interaction	F(1,37)=0.106	0.746
		Post hoc paired t-test	WT SNP	t(18)=-3.721	0.002
			MT SNP	t(19)=-3.13	0.006
	I	2 way mixed ANOVA	Stimulus	F(1,67)=8	0.006
			genotype	F(1,67)=14.25	0
			Interaction	F(1,67)=11.18	0.001
		Post hoc paired t-test	WT SxP	t(33)=3.895	0
			MT SxP	t(35)=-0.416	0.68
	L	2 way mixed ANOVA	Stimulus	F(1,69)=5.465	0.022
			genotype	F(1,69)=0.332	0.566
			Interaction	F(1,69)=4.329	0.041
		Post hoc paired t-test	WT ESP	t(27)=4.9	0
			MT ESP	t(42)=0.171	0.865
	M upper	2 way within subjects ANOVA	Stimulus	F(1,18)=5.25	0.034
			Bout duration	F(1,18)=0.8	0.383
			Interaction	F(1,18)=11.775	0.003
		Post hoc paired t-test	WT SP short bouts	t(18)=-0.159	0.876
			WT SP long bouts	t(18)=3.109	0.006
	N upper	2 way within subjects ANOVA	Stimulus	F(1,18)=13.28	0.002
			Bout duration	F(1,18)=4.226	0.055
			Interaction	F(1,18)=3.996	0.061
		Post hoc paired t-test	WT SNP short bouts	t(18)=-2.286	0.035
			WT SNP long bouts	t(18)=-2.897	0.01
	O upper	2 way within subjects ANOVA	stimulus	F(1,32)=17.44	0
			Bout duration	F(1,32)=24.37	0
			Interaction	F(1,32)=8.27	0.007
		Post hoc paired t-test	WT SxP short bouts	t(32)=1.157	0.256
			WT SxP long bouts	t(32)=3.65	0.001
	P upper	2 way within subjects ANOVA	stimulus	F(1,27)=22.21	0
			Bout duration	F(1,27)=3.374	0.077
			Interaction	F(1,27)=2.023	0.166
		Post hoc paired t-test	WT ESP short bouts	t(27)=2.11	0.044
			WT ESP long bouts	t(27)=3.015	0.006
	M lower	2 way within subjects ANOVA	stimulus	F(1,19)=4.672	0.044
			Bout duration	F(1,19)=0.225	0.641
			Interaction	F(1,19)=0.630	0.437
		Post hoc paired t-test	MT SP short bouts	t(19)=1.277	0.217
			MT SP long bouts	t(19)=1.713	0.103
	N lower	2 way within subjects ANOVA	Stimulus	F(1,19)=9.64	0.006
			Bout duration	F(1,19)=0.186	0.671
			Interaction	F(1,19)=1.432	0.246
		Post hoc paired t-test	MT SNP short bouts	t(19)=-1.954	0.066
			MT SNP long bouts	t(19)=-2.404	0.027
	O lower	2 way within subjects ANOVA	Stimulus	F(1,35)=0.114	0.738
			Bout duration	F(1,35)=0.001	0.976
			Interaction	F(1,35)=0.007	0.932
		Post hoc paired t-test	MT SxP short bouts	t(35)=-0.287	0.776
			MT SxP long bouts	t(35)-0.243	0.809
	P lower	2 way within subjects ANOVA	Stimulus	F(1,42)=0.013	0.91
			Bout duration	F(1,42)=5.48	0.024
			Interaction	F(1,42)=12.014	0.001
		Post hoc paired t-test	MT ESP short bouts	t(42)=-3.23	0.002
			MT ESP long bouts	t(42)=1.76	0.086
3	D	Mann-Whitney U	WT-MT	U=399.000	0.039
4	A	Paired t-test	WT 1/2d PP	t13=2.163	0.0497
	B	2 way mixed ANOVA	Stimulus	F(1,50)=0.051	0.821
			Treatment	F(1,50)=0.084	0.773
			Interaction	F(1,50)=0.353	0.55
		Post hoc paired t-test	MT 1d vehicle	t(25)=-0.255	0.801
			MT 1-2d drug	t(25)=0.592	0.559
	C	2 way mixed ANOVA	Stimulus	F(1,36)=8.382	0.006
			Treatment	F(1,36)=0.471	0.497
			Interaction	F(1,36)=1.283	0.265
		Post hoc paired t-test	MT 7d vehicle	t(11)=1.974	0.074
			MT 7 or 8 d drug	t(25)=3.129	0.004
	D	Paired t-test	WT 2d PP	t15=2.738	0.015
	E	2 way mixed ANOVA	Stimulus	F(1,36)=0.01	0.922
			Treatment	F(1,36)=1.582	0.217
			Interaction	F(1,36)=0.04	0.842
		Post hoc paired t-test	MT 2d vehicle	t(11)=0.067	0.947
			MT 2d drug	t(25)=-0.257	0.8
	F	2 way mixed ANOVA	Stimulus	F(1,36)=0.262	0.612
			Treatment	F(1,36)=0.566	0.457
			Interaction	F(1,36)=6.813	0.013
		Post hoc paired t-test	MT 7d vehicle	t(11)=-1.28	0.227
			MT 11d drug	t(25)=2.766	0.011
S1	C	2 way mixed ANOVA	Stimulus	F(1,32)=2.312	0.138
			Genotype	F(1,32)=41.023	0
			Interaction	F(1,32)=3.462	0.072
		Post hoc paired t-test	WT	t(13)=2.106	0.05
			MT	t(19)=-0.274	0.787
	F	2 way mixed ANOVA	Stimulus	F(1,33)=4.965	0.033
			Genotype	F(1,33)=0.351	0.558
			Interaction	F(1,33)=6.87	0.013
		Post hoc paired t-test	WT	t(18)=3.268	0.004
			MT	t(15)=-0.307	0.763
	I	2 way mixed ANOVA	Stimulus	F(1,37)=2.334	0.135
			Genotype	F(1,37)=2.289	0.139
			Interaction	F(1,37)=3.01	0.091
		Post hoc paired t-test	WT	t(10)=4.28	0.002
			MT	t(27)=-0.172	0.865
	L	2 way mixed ANOVA	Stimulus	F(1,30)=3.667	0.065
			Genotype	F(1,30)=2.703	0.111
			Interaction	F(1,30)=0.925	0.344
		Post hoc paired t-test	WT	t(16)=3.11	0.007
			MT	t(14)=0.513	0.616
S2	C	Mann-Whitney U	WT-MT	U=39.000	0.024
S3	D	Kruskal Wallis Test	WT,HET,KO	chi = 0.469	0.791
S4	A	2 way ANOVA	Treatment	F(1,87)=2.792	0.098
			Time	F(1,87)=6.524	0.012
			Interaction	F(1,87)=6.524	0.012
		Post hoc independent t-test	2 days	t(51)=-0.629	1
			7 days	t(14.79)=2.916	0.022
	B	2 way ANOVA	Treatment	F(1,72)=15.869	0
			Time	F(1,72)=1.504	0.224
			Interaction	F(1,72)=1.504	0.224
		Post hoc independent t-test	2 days	t(36)=1.642	0.218
			11 days	t(12.627)=3.603	0.006
S5	C	Kruskal Wallis Test	1 hour post inject	chi = 8.737	0.033
		Mann-Whitney U	WT-MT no inject	U=390.000	0.03
		Mann-Whitney U	WT-MT Placebo	U=81	0.024
		Mann-Whitney U	WT-MT Drug	U=107.5	0.071
	D	Kruskal Wallis Test	7 days post inject	chi = 20.311	0
		Mann-Whitney U	WT-MT no inject	U= 10	0
		Mann-Whitney U	WT-MT Placebo	U= 4	0.002
		Mann-Whitney U	WT-MT Drug	U= 6	0.007
