# Supplementary material for: Pharmacological modulation of AMPA receptors rescues specific impairments in social behavior associated with the A350V Iqsec2 mutation
Source: Transl Psychiatry. 2021 Apr 22;11:234. doi: 10.1038/s41398-021-01347-1 (PMC8062516; doi:10.1038/s41398-021-01347-1)
Supplement: Supplementary file 3 — Dataset 2 [file 41398_2021_1347_MOESM3_ESM.xlsx]

## Sheet: Figure 1 - C57
SP							SNP							SxP							ESP
Investigation time		0-6		7-max			Investigation time		0-6		6-max			Investigation time		0-6		6-max			Investigation time		6-max		20-max
Social	Object	Social	Object	Social	Object		Familiar	Novel	Familiar	Novel	Familiar	Novel		Femal	Male	Female	male	Female	male		Isolated	Grouped	Isolated	Grouped	isolated	Grouped
228.167	24.9667	17.1	9.43333	7.86667	208.1		54.8333	168.633	23.5333	31.7	140.533	23.1333		112.367	82.8	31.1667	33.8	81.2	49		77.3333	0.6	18.1333	7.6	0	0
94.6667	39.7	16.6	23.7333	23.1	70.9333		50.5333	96	11.9333	50.5333	84.0667	0		58.5333	40	32.0667	38.2667	26.4667	0		77.7333	0.62	17.5333	43.0333	0	0
202.267	31.1333	24.9333	11.2333	6.2	189.267		83.5667	173	6.13333	26.6333	154.433	56.9333		50.2	44.6667	34.5	30.0333	15.7	14.6333		100.5	0.64	63.2333	68.8667	0	23.1333
169.8	36.1333	12.6	57.0333	23.5333	103.767		70.9667	177.6	36.6333	29.7	112.067	41.2667		117.733	93.8	51.4667	27.5667	66.2667	64.3667		51.4333	0.66	102.333	13.7333	39.2667	0
171.6	35.8	18.1667	24.1333	17.6333	145.9		96.7	139.767	23.7667	8.56667	116	78.9333		162.5	72.3667	36.3333	35.8333	116.867	36.5333		57.6	0.68	23.9333	12.3333	0	0
104.133	66.9	34.9667	31.9333	30.3667	72.2		37.9	160.733	31.4333	31.4333	115.867	6.46667		96	55.2333	49.4	46.7667	44.8667	8.46667		80.1667	0.7	19.2667	16	0	0
101.1	53.9	25	42.1667	28.9	58.9333		52.3667	117.267	28.7333	42.9667	88.5333	9.4		112.4	81.0667	57.1667	39.5667	45.9	41.5		56.4667	0.72	116.733	40.8333	29.4667	0
97.6	94.8333	29.1333	21.4333	64.4333	76.1667		84.7667	124.267	29.3	26.1	94.9667	33.3333		120.233	25.3333	49.1333	16.7667	71.1	8.56667		34.4333	0.6	132.633	7.16667	62.5	0
91.0333	70.6333	39.1667	52.1333	31.4667	38.9		60.1	90.3333	53.1	51.9333	37.2333	8.16667		78.5667	54.3667	48.9	54.3667	29.6667	0		67.4	0.62	114.433	44.7333	0	19.9
159.267	56.3333	28.6333	29.5333	27.7	129.733		85.9333	102.9	43.6333	26.0333	59.2667	59.9		120.167	103.8	4	45.9	116.167	57.9		46.1	0.64	48.3333	12.6	0	0
56.8	141.5	64	21.8	64	35		51.9667	100.767	35.9333	30.7333	64.8333	19.3		175.233	51.5667	39.1667	25	136.067	26.5667		58.5	0.66	34.5	26.8	0	0
151.967	62.8667	28.7	38.2	34.1667	107.3		49	128.4	11.6333	22.1333	116.767	26.8667		88.9333	53.9	45.2333	44.0333	43.7	9.86667		73.7667	0.68	105.033	41.9	25.6667	0
197	32.6667	16.5333	35.2333	15.7667	161.767		145.467	93.7333	36.3333	26.1	57.4	119.367		85.4667	72	20.5	28.7333	53.7333	43.2667		69.7	0.7	77.5667	11.9333	26.1667	0
169.167	65.8	24.2	12.1	38.2	157.067		89.2	126.4	27.2667	17.2333	99.1333	58.0333		102.567	86.2	30	42.2333	72.5667	42.9333		86.8	0.72	52.4333	56	0	0
135.467	61.7333	27.5	37.2	34.2333	98.2667		60.4333	93.1667	36.1333	54.0667	52.5667	6.36667		138.233	59.6333	48.4333	33.8333	89.8	25.8
118.5	44.0333	23.6	14.2333	20.4333	104.267		23.6333	207.6	6.06667	8.36667	200.133	15.2667		82.5	111.267	43.7	57.3667	38.8	53.9
217.6	22.2667	22.2667	11.4333	0	201.733		133.633	80.7667	30.8	20.4	49.9667	113.233		144.833	69.3333	43.0667	49.9667	101.1	19.3667
216.367	41.8	12.1333	16.4	29.6667	154.7		105.967	153.7	15.7333	21.7	111.767	84.2667		125.467	65.9667	48.4333	32.3	77.0333	33.6667
64.9	176.367	17.0333	31.1333	144.633	33.7667		122.233	40.9	32.1	64.2333	8.8	58		98.5	76.2333	32.8	13.8667	65.7	62.3667
168.533	53.6667	15.4667	21.7333	38.2	146.8		148.433	58.0667	17.1667	10.5333	40.9	130.567		134.367	84.0667	71.3667	57.3	63	22.4333
														87.4333	88.4667	37.2	36.3667	50.2333	52.1
														89.9333	107.933	16.1	25.5667	73.8333	82.3667
														132.667	76.4333	30.7	40.2333	101.133	36.2
														129.833	79.6333	52.8667	54.2333	76.9667	25.4
														100.6	87.6333	72.3667	33.9667	28.2333	53.6667

## Sheet: Figure 2 - IQSEC2
SP													SNP
Investigation time				Bouts									Investigation time				Bouts
WT		MT		WT 0-6		WT 7-max		MT 0-6		MT 7-max			WT		MT		WT 0-6		WT 7-max		MT 0-6		MT 7-max
Social	Object	Social	Object	Social	Object	Social	Object	Social	Object	Social	Object		Familiar	Novel	Familiar	Novel	Familiar	Novel	Familiar	Novel	Familiar	Novel	Familiar	Novel
133.767	41.8	69.0333	92	39.6	34.2667	88.0333	7.53333	56.5667	66.2	12.4667	23.5333		71.8667	134.067	31.5667	154.333	33.3333	25.5333	38.5333	83.5667	31.5667	105.3	0	49.0333
120.233	64.5	4.86667	21.9667	21.2333	37.1	99	27.4	4.86667	10.6667	0	11.3		78.9667	75.9	15.8667	58.2	31.2333	54.0333	47.7333	21.8667	15.8667	49.8333	0	8.36667
100.467	63.4333	111.367	47.3667	53.1667	38.3333	45.8	25.1	46.4667	30.4667	64.9	16.9		51.1	156.8	56.7	97.6	51.1	62.4333	0	90.8	25.7	39.8333	31	57.7667
38.3333	158.767	111.3	76	30.9333	90.2667	7.4	68.5	60.2333	25.6	51.0667	50.4		43.7	84.1333	167.633	65.7	20.8	45.4	22.9	38.7333	35.3333	18	132.3	43.2
168.733	42.5333	75.8667	69.3667	58.8667	35	109.867	7.53333	47.6333	37.7667	28.2333	31.6		97.4	96.3333	61.6	156.367	30	50.4	67.4	45.9333	48.8	29.1333	12.8	127.233
125.533	76.4	104.1	75.3667	44.9667	39.2	80.5667	33.1333	53.1667	60	50.9333	15.3667		54.3667	128.7	65.7667	167.133	24.1667	33.7333	30.2	94.2	24.9333	35.6333	38.7333	131.5
139.567	100.633	72.0667	121.7	23.1	33.8667	116.467	65.0667	35.9	45.1	36.1667	76.6		92.1667	136.1	59.3667	114	9.6	29.7667	82.5667	106.333	52.8667	22.3333	6.5	81.6
88.8667	58.3333	98.1333	56.9	32.3667	50.1	56.5	8.23333	83.0333	21.9333	15.1	34.9667		82.6667	98.7667	104.1	74.8	22.9667	44.2667	59.7	53.8667	31	26.0333	65.5667	48.7667
75.5	73.6667	118.533	78.6667	43.8333	44.6667	31.6667	29	39.2	20.4333	79.3333	58.2333		111.667	61.3333	71.2667	110.233	61.3333	38.4333	50.3333	22.9	31.5667	36.1	33.6333	74.1333
110.1	61.8333	120	90.1333	16.7333	40	90.3667	21.8333	46.2333	62.2	60	27.9333		79.7667	154.333	60.0667	158.3	35.6667	34.6667	44.1	119.667	32.4667	52.6333	27.6	101.267
161.633	38.1667	43.7667	136.633	59.4667	28.4	102.167	9.76667	41.6667	73	0	63.6333		95.7	47.7667	84.6	106.8	31.4	39.9667	64.3	7.8	52.1667	67.7667	23.3333	39.0333
101.8	113.533	126.267	68	44.3333	43.1333	57.4667	70.4	48.5333	43.3333	75.4	24.6667		81.6333	137.4	104.333	68.0667	40.7667	26.9	37.1	110.5	38.4333	31.5667	65.9	36.5
97.6333	49.2667	82.6333	55.8667	67.2667	30.6333	30.3667	11.0333	74.6333	38.7	7.76667	17.1667		58.8	120.867	55.9333	107.133	52.3	45.7667	6.5	75.1	38.6667	66.9333	17.2667	40.2
95.0333	93	110.667	65.3333	40.1333	70.1	54.5667	22.9	35.1	44.1333	75.5667	21.2		99.9667	85.4	97.0667	104.767	54.2	61.0667	45.7667	24.3333	46.2667	67.6	50.8	37.1667
104.233	65.6667	150.633	63.2333	50.3333	23.3333	53.9	42.1	39.1333	45.8333	103.833	17.4		32.7	172.633	81.5667	113.333	23.5333	43.7667	9.16667	127.233	34.4	73.2333	47.1667	30.4
123.233	72.2667	112.1	113.533	60.2333	49.3667	63	22.9	25.1	24.1667	85.5333	89.3667		80.3667	136.767	73.7333	117.6	43.8	52.6667	36.0333	84.1	27.1333	58.5	46.6	59.1
74	82.0667	116.733	69.9	35.6667	32.4667	38.3333	43.2667	82.4	49.7667	26.8667	20.1333		40.6	93.2667	97.3667	111.167	34.1667	48.3333	6.43333	44.9333	55.4	63.4667	41.9667	47.7
87.2	107.267	88.5667	74.4	56.3667	56.5	30.8333	40.4333	45.4	58.3333	43.1667	16.0667		64.2333	125.367	64.1667	114.3	37.2333	22.9	16.6667	102.467	51.3	55.5	12.8667	55.6667
61.6333	101.3	133.067	66.6	26.6667	44.8	34.9667	55.8667	56.7	46.6333	76.3667	17.8333		58.9667	113.967	78.3333	104	39.4	64.2333	19.5667	43.9667	47.2	27.1667	31.1333	76.8333
		143.367	99.8					41.8333	33.9333	86.5667	65.8667				65.7667	113.133					58.3667	65.8667	7.4	47.2667
SxP													ESP
Investigation time				Bouts									Investigation time				Bouts
WT		MT		WT 0-6		WT 7-max		MT 0-6		MT 7-max			WT		MT		WT 0-6		WT 7-max		MT 0-6		MT 7-max
Femal	Male	Femal	Male	Femal	Male	Femal	Male	Femal	Male	Femal	Male		Isolated	Grouped	Isolated	Grouped	Isolated	Grouped	Isolated	Grouped	Isolated	Grouped	Isolated	Grouped
116.4	121.9	80.5333	139.633	34.1333	32.8	81.4667	87.5667	43.5667	53.5333	36.9667	84.3667		89	63.4333	38.9	90.2667	32.8333	52.8	69.6667	13.6333	50.0333	54.1667	55.1	35.5333
147.8	80.2	70.1	85.2333	26.2333	54.5	120.9	25.0667	50.5667	48	19.5333	37.2333		103.133	67.4	83.1333	93.0333	55.0667	59.5667	25.3333	20.5333	33.4	50.2	28.8667	114.967
108.3	109	97.9333	77.4	33.5	23.6667	74.0667	84.5667	26.1	57.5667	71.8333	19.8333		69.4333	87.4	55.4667	103.433	23.2333	27.5333	118.733	74.1667	27	36.4667	34.4	52.9667
135.9	91.0667	120.133	30.5333	30.0667	32.1	105.367	58.2667	59.7	21.7	60.4333	8.83333		89.4333	75.6333	63.0667	95.2667	43.9	13.9333	66.9667	81.7333	53.3333	49.5333	21.8667	14.1333
177	76.9667	134.433	61.3333	26.6333	14.2667	149.933	62.2667	42.1	33.0667	91.8	28.2667		112.7	62.3	124.867	55.0667	66.3667	50.9667	39.4333	26.0667	68	38.7333	36.1667	34.2333
156.4	84.9333	94.7667	111.667	30.4	27.5333	125.067	56.6667	15.8	59.5	78.9667	48.6333		100.4	51.6	106.233	104	49.8	39.1667	62.8333	26.7667	25.7333	6.03333	63.7333	9.76667
144.267	100.067	74.8333	149.767	6.26667	40.3333	137.433	58.9	27.4	45	47.4333	103.733		94.8	47.4333	95.8667	99.2	54.5333	52.6667	34.8	34.0667	24.4333	56.8	21.4	59.1
90.9	124.3	82.1667	72.0333	44.7667	55.5667	45.1333	67.5667	55.1333	71.9667	27.0333	0		104.333	96	80.6333	113.7	37.1667	30.8667	89.1	59.9333	48.2	61.8	16.8	12.9333
128.5	68.9667	123.633	93.9	28.2	37.0667	99.6667	31.5	28.4667	26.5	95.1667	67.4		7.06667	2.73333	101.133	118.6	31.6667	35.1333	52.3333	22.5333	49.2	44.8	65.7333	50.5
97.1	170.533	103.267	66.0333	31.4667	10.8333	64.9667	159.367	70.1667	37.6667	33.1	28.3667		98.7	96.9	121.5	65.7667	35.0667	40.7	60.3667	25.8	54.3333	80.8333	30.2333	25.5667
163.2	87.4667	106.867	80.9667	20.1	31.0667	142.567	55.6333	65.7	34.4333	39.5333	46.5333		113.233	56.7	169.167	60.7	44.7	48.6667	33.2667	38.5667	39.6	60.5	0	0
166.467	85	49.6667	121.467	16.7	31.2	149	53.1	49.6667	52.3	0	61.9667		74.8333	49	92.3667	88.2667	71.6667	39.0333	16.1	24.4	52.7333	76.1667	18.4	26.0667
122.133	125.5	69.9333	80.3667	16	24.0333	105.433	100.633	30.8	53.4333	39.1333	26.9333		74.5	82.2	67.2	64.4333	53.8667	42.9333	49.2667	24.4667	44.2	83.3	22.2	37.8667
100.233	121.5	96.4333	90.7667	47.7333	45.3333	51.8667	75.2667	42.4667	41.4333	53.9667	48.8667		68.5667	82.7333	64.0667	58.9667	36.4	49.1667	33.0333	37.3333	50.1667	38.7333	26.2333	52.3667
66.9333	46.9667	69.3	131.9	49.2667	46.9667	16.8667	0	31.7667	71.2667	37.5333	60.6333		74.1333	53.9333	113.6	77.4667	64.5	56.6333	24.9333	19	28.6667	50.5333	117.933	8.66667
102.5	65.1333	56.0333	121.5	59.9333	39.1667	42.5667	25.9667	39.3	46.3	16.7333	73.6667		105.167	91.7667	105.133	89.7	32.9333	45.1333	79.7667	17.1667	48.3	58.6	27.2333	38.1667
170.167	56.8	71.4333	104.6	38.0333	47.0667	132.133	9.73333	57.6	68.5667	12.1	36.0333		91	98.7667	62.2667	165.167	40.9333	37.3333	59.4667	14.2667	62.2	49.7333	39.5	0
106.9	76.9	55.8	63.4	67.9667	25.5333	38.8333	51.3667	42.8333	50.1667	12.9667	13.2333		102.5	66.5333	61.4	89.4333	68.8	41.4333	26	6	44.6667	62.5667	26.5667	31.5667
151.467	40	111.3	84.9333	63.1333	31.8667	88.3333	8.13333	35.3667	49.3667	75.9333	35.5667		80.4	80.2667	75.2	63.6667	82.3	69.1	18.6333	26.9	30.1333	53.8	36.7	29.3667
108.467	99.1667	120.667	80.3	42.9667	58.6667	65.5	38.5667	43.1	30.3667	66.3333	49.9333		141.967	105.033	104.867	72.9667	7.06667	2.73333	0	0	53.0667	30.1	66.5333	43.7
151.867	41.7333	79.1333	104.233	37.4667	41.7333	114.4	0	46.6	50.6	32.5333	53.6333		112.233	95.6667	89.8333	15.8	57.1	61.2333	41.6	33.2667	34	69.8333	42.4333	49.2333
119.667	88	149.533	95.1	36.6667	45.1333	83	42.8667	43	49.1333	96.8333	45.9667		105.8	77.0333	45.8333	115.9	55.7667	49.7667	57.4667	6.93333	45.4667	48.2333	52.2333	21.5333
168.767	51.1	84.5	106.4	23.7	25.0333	139.767	26.0667	61.3667	41.1333	23.1333	65.2667		112.633	69.4	65.5667	74.7333	56.7	49	18.1333	0	34.1667	61.8667	56.7667	14.4333
67.6667	149.1	90.7	86.7333	43.8667	19.6	23.8	103.533	55.6667	38.8333	35.0333	47.9		89.3333	86.7333	114.933	95.3	58.5	34	16	48.2	40.3333	57.6667	34.8667	12.6333
92.2333	94.5667	115.167	62.6	63	71.5333	29.2333	21.3667	64.7667	47.4667	50.3667	15.1333		127.567	90.8	84.5667	106.4	53.3	37.4667	15.2667	45.2667	50.1667	57.4333	7.7	33.5
124.6	76.5333	104.567	102.267	54.0667	34.0333	67.8333	42.5	31	59.5333	73.5667	40.7333		84	59.2333	41.0333	60.5	44	40.7667	19.4333	13.1667	56.5333	58.6333	14.8667	6.2
136.467	70.8667	92.2333	63.3	34.2333	21.2667	95.0333	49.6	66.2	46.4333	23.2	16.8667		95.4333	66.5	71.1333	102.233	43.8	42.5	56.2	49.2667	56.2667	49.1	65.4	0
66.8667	148.7	63.1333	134.533	33.6333	29.2667	33.2333	108.1	41.4333	50.2	16.2	84.3333		78.6667	87.2333	67.3667	121.167	59.6	66.1333	31.4	32.6333	57.0667	50.5333	24.6667	51.7
156.667	34.1667	58.8	141.133	60.6	34.1667	87.4333	0	18.1667	43.8333	40.6333	79.7333				76.4	91.1					38.9	76.6667	0	13.6
169.9	33.9667	67.5333	110	63.7333	10.6	99.8667	23.3667	36.1	49.3333	31.4333	60.6667				146.967	59.2					53.8667	49.2667	29.2667	43.7667
95.7	80.8667	97.9667	99.9	31.7	21.7333	62.6667	59.1333	19.2	38.1667	78.7667	47.0667				75.5333	96.7667					38.9	76.0667	16.5667	27.3667
116.033	63.3667	59.7333	93.6667	42.9	54.1333	73.1333	6.1	59.7333	55.3333	0	38.3333				101.7	49.7333					56.6	73.1333	6.46667	20.7667
111.267	72.0333	73.8333	154.7	48.3667	44.0667	62.9	26.7333	44.8667	32.4333	28.9667	119.667				71.2333	94.1333					40.9667	26.6667	83.9	28.4
		127.8	80.2333					44.8	21.7333	83	52.3333				66.8333	83.1667					25.7667	48.3	68.3667	55.7
		86.1667	31.2333					53.5	31.2333	32.6667	0				119.6	73.8					35.1333	45.6	60.7333	51.1667
		121.533	67.3					73.4	45.8	48.1333	21.5				76.4333	119.067					28.4667	32.2333	52.0667	81.4667
															97.7	69.7667					31.7667	44.9333	69.3667	56.7667
															90.9333	76.3					39.1667	24.2667	61.9333	41.5
															75.2	70.3					41.8667	28.4667	127.3	30.1
															57.8667	90.9333					35.9333	52.5667	53.8	35.7
															74.6333	64.8333					40.9	56.1	26.3	6.36667
															121.667	49.1					35.0667	39.1333	24.7333	19.8333
															81.7333	102.233					33.7333	38.2667	79.8667	33.4

## Sheet: Figure 3 - USVs
WT				MT
	Noise	USVs			Noise	USVs
File name	Cluster 1	Cluster 2		File name	Cluster 1	Cluster 2
WT_313_2065_MFSVs.mat	140	2		359-1.mat	24	0
WT_321_2078_MF_USVs.mat	93	0		359-2 .mat	22	0
WT_325-2092_MF_USVs.mat	38	2		359-3 .mat	0	0
WT_325-2096_MF_USVs.mat	152	1		359-4 .mat	52	0
WT_329-2104_MF_USVs.mat	63	3		359-5 .mat	0	10
WT_329-2107_MF_USVs.mat	88	12		361-1 .mat	0	0
WT_329-2108_MF_USVs.mat	214	4		361-2 .mat	152	2
WT_333_2129_MF_USVs.mat	43	0		361-3.mat	3	2
WT_333_2130_MF_USVs.mat	21	0		361-4 .mat	11	0
WT_333_2131_MF_USVs.mat	36	1		361-5.mat	0	0
WT_333_2132_MF_USVs.mat	7	0		379.1-1.mat	4	7
WT_337_2114_MF_USVs.mat	32	1805		379.1-2.mat	5	2
WT_337_2115_MF_USVs.mat	54	4		379.1-3 .mat	5	3
WT_347_2163_MF_USVs.mat	32	3		379.2-1.mat	88	0
WT_347_2165_MF_USVs.mat	107	0		379.2-2 .mat	5	35
WT_347_2166_MF_USVs.mat	76	0		379.2-3.mat	6	0
WT_349-2159_MF_USVs.mat	25	0		381-1.mat	19	0
WT_349-2160_MF_USVs.mat	21	8503		381-2 .mat	7	78
WT_349-2162_MF_USVs.mat	59	228		381-3 .mat	0	10
WT_365-red.mat	65	2174		Mut_313_2067_MF_USVs.mat	31	0
WT_367-BLACK.mat	4	725		Mut_321_2077_MF_USVs.mat	186	1
WT_367-no.mat	3	129		Mut_325-2093_MF_USVs.mat	56	0
WT_369-no_Round2.mat	60	95		Mut_325-2094_MF_USVs.mat	43	4
WT_371 - no.mat	41	897		Mut_325-2095_MF_USVs.mat	84	8
WT_371-BLACK.mat	1	815		Mut_329-2105_MF_USVs.mat	90	0
WT_371-red_Round2.mat	34	0		Mut_329-2106_MF_USVs.mat	103	4
WT_375-No Tag.mat	7	119		Mut_349-2161_MF_USVs.mat	35	0
WT_375-Red.mat	55	0		Mut_367-red.mat	6	0
WT_377-Blue.mat	179	3090		Mut_369-red_Round2.mat	1	6
WT_377-no_Round2.mat	8	0		Mut_371-blue_Round2.mat	0	0
WT_377-red.mat	38	716		Mut_371-green.mat	9	5
				Mut_373-black.mat	3	8
				Mut_373-no.mat	3	11
				Mut_373-red.mat	5	8
				Mut_375 Black.mat	2	0
				Mut_377-black_Round2.mat	181	3

## Sheet: Figure 4 - SEXP ESP - treatment
Sex Preference
WT (1/2 days vehicle)		MT (1/2 days vehicle)		MT (1/2 days drug)		MT (7/8 days vehicle)		MT (7/8 days drug)
Female	Male	Female	Male	Female	Male	Female	Male	Female	Male
107.3	56.4	51.7	96.8667	60.8	117.667	89.3	104	85.8	121.9
104.133	111.8	56.4	67.2333	127.567	63.3333	98.7333	88.7333	121.733	80.7333
125.067	41.2667	70.4333	91.3333	65.5667	134.133	101.8	90.4	72.6333	90.5667
96.0333	75.8667	85.5667	83.0667	87.6333	83.9333	108.5	113.167	57.1667	48.4
94.8667	62.8	67.3	60.7667	122	93.1333	64.3667	48.3667	93.0667	56.1333
124.967	94.3667	84.3333	58.3667	97.3	99.8667	95.4667	97.6667	106.767	59.0667
115.567	96.0667	99.2	127.967	88.5667	81.5667	119.767	88.8667	104.4	69.6
88	82.2333	41.6	94.1333	116.7	93.3667	98.8667	65.4	77.7667	106.7
122.433	68.1333	91.8667	58.0667	76.9667	66.2667	83.1333	63.9333	120.967	47.0333
147.6	88.8333	66.8333	55.8	87.5667	106.767	55.9667	69.8	63.1	113.433
72.3	111	107.167	118.567	97.9	93.3667	148.1	101.133	135.9	46.8667
103.133	70.0333	87.9333	109.433	96.7667	97.4	90.8	91.1	95.0667	45.7667
94.9	79.8333	77.7667	102.767	66.7	76.8667			114.933	43.9333
53.6	108.667	65.7	57.3	90.2667	60.3333			109.567	29.2333
		133.367	98.9333	73.9	93.9667			82.8333	96.2333
		115.433	82.1667	46.1	92.9333			51.7333	61.4667
		55.4333	153.067	141.7	71.7333			114.833	75.3667
		104.967	117.6	105.3	111.667			104.167	70.2
		133.833	76.7667	98.0333	73.0333			77.1667	39.4
		146.6	88.2	97.8	111.833			125.3	82.4667
		85.4667	161.767
		135.133	89.5333	107.133	95.4333			112.4	114.433
		120.033	67.0667	103.833	93.6333			69.7667	131
		102	136.033	136.467	29.1667			99.3333	27.0333
		131.367	120.1	81.2333	115.533			118.633	82.7
		126.067	122.6	129.667	103.933			142.233	104.567
				86.4667	112.8			116.067	74.2333
Emotional State Preference
WT (2 days vehicle)		MT (2 days vehicle)		MT (2 days drug)		MT (7/11 days vehicle)		MT (7/11 days drug)
Isolated	Grouped	Isolated	Grouped	Isolated	Grouped	Isolated	Grouped	Isolated	Grouped
68.4	52.0333	57.6333	115.633	86.2667	69.1	85.8333	93.4667	87.5	91.1333
97.9	50.4667	56.3667	69.2	65.1333	80.5	79.2	64.7	54	89.6
50.8	50.1	73.8	76.5333	68.6667	65.3333	53.6333	102.9	100.967	59.6333
122.433	25.6	148.933	66.0333	119.733	68.8667	116.7	89.2667	79.1667	77.2333
86.4667	71.0333	88.0333	96	94.9	45.3667	48.6	97.7667	89.6	89.8667
103.3	47.2	111.533	73.7	141.967	55.8667	59.4333	129.333	71.2333	87.2
107.167	87.7	115.1	115.233	78.6667	75.9667	79.6333	127.067	92	89.1
154.567	26.5333	83.9333	69.8	37.4	138.033	89.9667	94.1333	72.7	111.3
52.6	61.1333	62.8	115.7	78.0333	45.9333	72.2667	56.6333	93.3333	68.9333
93.8333	59.8333	63.7333	78.9667	68.5667	67.6333	60.2	96.5	116.2	59.3333
59	49	104.533	128.667	55.0667	94.1667	111.033	129.633	89.7333	60.3333
62.7333	60.1667	128.467	79.9333	38	73.8333	129.9	73.1	90.6333	66
62.8333	55.1			68.8333	68.4667			92.9333	45.8333
38.7	49.5333			76.1333	87.7333			130.167	64.9
51.9667	68.6333			67.0667	145.533			131.067	46.4333
64.4667	31.6667			57.9333	92.2333			110.467	54.0333
				106.267	90.7667			93.0667	72.0333
				95.6333	86.5667			128.9	45.7333
				85.6333	61.2333			58.0333	120.967
				128.267	51.6333			128.1	79.7
				89.7667	116			85.9	101.5
				60.8333	153.7			127.333	59.9667
				98.6333	74.5667			109.267	75.8
				65.5	96.3333			109.733	74.2
				123.067	106.467			78.2333	97.6667
				93.5667	97.5			93.1333	83.1333

## Sheet: Sup Figure 1 - IQSEC2 groups
SxP
GROUP 1				GROUP 2
WT		MT		WT		MT
Female	male	Female	male	Female	Male	Female	Male
116.4	121.9	80.5333	139.633	66.9333	46.9667	79.1333	104.233
147.8	80.2	70.1	85.2333	102.5	65.1333	149.533	95.1
108.3	109	97.9333	77.4	170.167	56.8	84.5	106.4
135.9	91.0667	120.133	30.5333	106.9	76.9	90.7	86.7333
177	76.9667	134.433	61.3333	151.467	40	115.167	62.6
156.4	84.9333	94.7667	111.667	108.467	99.1667	104.567	102.267
144.267	100.067	74.8333	149.767	151.867	41.7333	92.2333	63.3
90.9	124.3	82.1667	72.0333	119.667	88	63.1333	134.533
128.5	68.9667	123.633	93.9	168.767	51.1	58.8	141.133
97.1	170.533	103.267	66.0333	67.6667	149.1	67.5333	110
163.2	87.4667	106.867	80.9667	92.2333	94.5667	97.9667	99.9
166.467	85	49.6667	121.467	124.6	76.5333	59.7333	93.6667
122.133	125.5	69.9333	80.3667	136.467	70.8667	73.8333	154.7
100.233	121.5	96.4333	90.7667	66.8667	148.7	127.8	80.2333
		69.3	131.9	156.667	34.1667	86.1667	31.2333
		56.0333	121.5	169.9	33.9667	121.533	67.3
		71.4333	104.6	95.7	80.8667
		55.8	63.4	116.033	63.3667
		111.3	84.9333	111.267	72.0333
		120.667	80.3
ESP
GROUP 1				GROUP 2
WT		MT		WT		MT
Isolated	Grouped	Isolated	Grouped	Isolated	Grouped	Isolated	Grouped
102.5	66.5333	105.133	89.7	89	63.4333	38.9	90.2667
80.4	80.2667	62.2667	165.167	103.133	67.4	83.1333	93.0333
141.967	105.033	61.4	89.4333	69.4333	87.4	55.4667	103.433
112.233	95.6667	75.2	63.6667	89.4333	75.6333	63.0667	95.2667
105.8	77.0333	104.867	72.9667	112.7	62.3	124.867	55.0667
112.633	69.4	57.8667	90.9333	100.4	51.6	106.233	104
89.3333	86.7333	74.6333	64.8333	94.8	47.4333	95.8667	99.2
127.567	90.8	121.667	49.1	104.333	96	80.6333	113.7
84	59.2333	81.7333	102.233	7.06667	2.73333	101.133	118.6
95.4333	66.5	89.8333	15.8	98.7	96.9	121.5	65.7667
78.6667	87.2333	45.8333	115.9	113.233	56.7	169.167	60.7
		65.5667	74.7333	74.8333	49	92.3667	88.2667
		114.933	95.3	74.5	82.2	67.2	64.4333
		84.5667	106.4	68.5667	82.7333	64.0667	58.9667
		41.0333	60.5	74.1333	53.9333	113.6	77.4667
		71.1333	102.233	105.167	91.7667
		67.3667	121.167	91	98.7667
		76.4	91.1
		146.967	59.2
		75.5333	96.7667
		101.7	49.7333
		71.2333	94.1333
		66.8333	83.1667
		119.6	73.8
		76.4333	119.067
		97.7	69.7667
		90.9333	76.3
		75.2	70.3

## Sheet: Sup Figure 2 - USVs
WT				MT
	Noise	USVs
File name	Cluster 1	Cluster 2			Noise	USVs
WT 433-1.mat	1	16		File name	Cluster 1	Cluster 2
WT 433-2.mat	3	527		MT 423-1.mat	0	114
WT 435-1.mat	0	786		MT 423-2.mat	0	3
WT 435-3.mat	6	1036		MT 423-3.mat	2215	122
WT 435-4.mat	0	171		MT 425-1.mat	2	2
WT 435-5.mat	0	101		MT 425-2.mat	1	175
WT 437-1.mat	2154	2493		MT 425-3.mat	0	0
WT 437-2.mat	1	0		MT 427-1.mat	22	10
WT 437-4.mat	5	751		MT 427-2.mat	0	0
WT 437-5.mat	2425	1		MT 427-3.mat	1831	5
WT 441-1.mat	0	0		MT 435-2.mat	3788	124
WT 441-2.mat	3	991		MT 437-3.mat	0	45
WT 441-3.mat	1	249
WT 443-1.mat	147	305
WT 443-2.mat	88	1354

## Sheet: Sup Figure 3 - Pups
WT
File name	Cluster_1	Cluster_2	Cluster_3	Cluster_4	Cluster_5	Cluster_6	Cluster_7	Cluster_8	Cluster_9	Cluster_10	Cluster_11	Cluster_12	Sum_of_clusters_1-5
WT_14-1.mat	53	0	5	7	6	4	0	2	4	0	2	0	71
WT_14-2.mat	38	0	5	12	0	0	0	1	2	0	0	0	55
WT_56-2 (20.8).mat	167	0	140	14	12	30	1	15	8	2	5	3	333
WT_56-4 (20.8).mat	100	0	2	1	1	2	0	3	4	1	4	0	104
WT_56-7 (20.8).mat	201	5	5	15	1	3	0	4	2	9	0	1	227
WT_56-9 (20.8).mat	59	2	10	25	8	7	2	6	9	2	0	0	104
WT_58-2.mat	165	0	13	2	1	0	0	110	6	0	0	0	181
WT_58-3.mat	49	0	54	19	17	16	0	1	85	3	9	0	139
WT_59-1.mat	0	0	0	0	7	3	0	1	31	0	0	0	7
WT_59-2.mat	22	0	34	34	2	3	0	2	8	0	0	0	92
KO_64-2 (9.9).mat	2	0	5	0	0	5	0	28	0	2	0	0	7
KO_64-3 (9.9).mat	3	0	4	9	9	15	7	14	1	0	0	0	25
KO_64-4 (9.9).mat	614	6	47	57	58	139	38	89	15	3	6	0	782
KO_64-5 (9.9).mat	97	0	78	39	18	21	2	5	24	0	0	0	232
HET
File name	Cluster_1	Cluster_2	Cluster_3	Cluster_4	Cluster_5	Cluster_6	Cluster_7	Cluster_8	Cluster_9	Cluster_10	Cluster_11	Cluster_12	Sum_of_clusters_1-5
HET_56-1 (20.8).mat	166	0	14	9	5	8	2	22	6	1	4	2	194
HET_56-3 (20.8).mat	498	0	23	2	6	27	0	8	5	4	0	8	529
HET_56-5 (20.8).mat	0	0	1	0	0	1	0	11	1	1	0	0	1
HET_56-8 (20.8).mat	334	6	7	17	10	15	2	8	8	8	1	1	374
HET_59-3.mat	0	0	0	1	0	2	0	0	1	0	0	0	1
HET_59-4.mat	102	0	130	29	19	13	0	9	11	0	0	0	280
HET_59-5.mat	3	0	3	2	0	1	0	14	45	0	1	0	8
HET_64-1 (20.8).mat	41	0	37	9	15	25	0	7	10	1	7	3	102
HET_64-2 (20.8).mat	9	0	0	15	18	13	0	6	18	4	1	2	42
HET_64-3 (20.8).mat	8	0	10	9	0	14	0	5	13	7	1	3	27
HET_64-4 (20.8).mat	17	0	13	10	32	15	1	7	20	6	2	0	72
HET_64-5 (20.8).mat	21	0	10	4	8	13	0	18	32	11	0	27	43
HET_64-6 (9.9).mat	58	0	2	4	2	13	0	21	17	0	0	1	66
HET_64-6 (20.8).mat	31	0	1	10	22	17	0	2	27	7	7	13	64
HET_64-7 (9.9).mat	815	38	84	17	23	48	0	25	20	0	1	1	977
HET_64-8 (9.9).mat	450	10	60	126	35	91	0	8	11	2	5	1	681
HET_64-9 (9.9).mat	90	2	73	57	2	16	0	11	7	0	4	0	224
HET_64-10 (9.9).mat	385	7	114	59	29	85	0	9	23	1	9	0	594
KO
File name	Cluster_1	Cluster_2	Cluster_3	Cluster_4	Cluster_5	Cluster_6	Cluster_7	Cluster_8	Cluster_9	Cluster_10	Cluster_11	Cluster_12	Sum_of_clusters_1-5
KO_50-1 (9.9).mat	200	0	75	169	10	33	0	10	43	0	4	1	454
KO_50-1 (20.8).mat	6	0	2	5	14	42	2	7	16	1	0	0	27
KO_50-2 (9.9).mat	140	0	52	43	19	12	0	7	10	1	0	2	254
KO_50-2 (20.8).mat	12	0	1	1	15	30	1	15	18	50	3	5	29
KO_50-3 (9.9).mat	941	1	94	303	157	102	0	54	23	0	11	0	1496
KO_50-3 (20.8).mat	11	0	2	2	3	5	0	9	10	9	8	0	18
KO_50-4 (9.9).mat	165	0	50	128	42	20	0	4	7	1	2	1	385
KO_56-6 (20.8).mat	6	0	4	0	0	2	0	1	3	3	0	0	10
KO_58-1.mat	375	0	7	54	63	13	0	25	19	7	0	0	499
KO_64-1 (9.9).mat	491	9	1	58	30	54	0	27	8	3	1	4	589
KO_64-2 (9.9).mat	2	0	5	0	0	5	0	28	0	2	0	0	7
KO_64-3 (9.9).mat	3	0	4	9	9	15	7	14	1	0	0	0	25
KO_64-4 (9.9).mat	614	6	47	57	58	139	38	89	15	3	6	0	782
KO_64-5 (9.9).mat	97	0	78	39	18	21	2	5	24	0	0	0	232

## Sheet: Sup Figure 4 - traveled distanc
SxP					ESP
2 days		7 days			2 days		11 days
Placebo	Drug	Placebo	Drug		Placebo	Drug	Placebo	Drug
0.9796	0.9915	0.6278	0.599		0.9673	0.9027	0.8553	0.8742
0.8942	0.8572	1.2314	0.7879		0.8914	0.7689	0.9077	0.7018
1.0455	0.9348	0.8119	0.7513		1.4631	0.702	1.1462	0.8165
0.8713	0.7644	0.6702	0.6142		0.9161	0.7435	0.9702	0.9322
0.8368	0.8167	0.9208	0.6968		0.8332	0.7061	0.7963	0.808
0.6387	0.7243	1.3325	0.7124		0.992	0.743	1.2974	0.7814
0.9799	0.9359	1.286	0.6047		1.3168	0.7027	0.6699	0.7339
0.9365	1.077	1.1664	0.6552		0.9372	0.6905	1.2148	0.7172
0.6316	0.719	0.9569	0.6711		0.8522	0.9395	0.8992	0.7881
0.8507	0.8003	0.8933	0.7357		1.062	0.7792	1.2113	0.7369
1.1261	1.107	0.7003	0.647		0.7603	0.6625	0.8102	0.7189
0.6668	0.9551	1.4024	0.5134		1.0085	0.7195	1.2214	0.8296
0.7563	0.7689		0.7059			0.9013		0.8076
0.9344	0.8362		0.7407			1.3255		0.6406
0.8279	0.9567		0.8125			0.8661		0.67
0.9985	1.6015		0.6567			0.8388		0.8575
1.9449	1.3202		0.7355			1.1452		0.7264
1.1466	2.0885		0.7099			0.8988		0.6914
1.0154	1.271		0.5761			1.3345		0.7272
1.6199	0.8903		0.8594			0.866		0.8591
1.1135	0.9587		1.2191			0.6882		0.9158
1.05	1.183		1.0479			0.7974		0.8305
0.8623	1.4981		0.8054			0.8278		0.8551
1.3557	0.9563		0.8348			1.2474		0.8318
1.0658	0.9461		0.6873			0.8325		0.6536
0.851	1.4689		1.135			1.2854		0.6655
	0.9801

## Sheet: Sup Figure 5 -USVs -1 hour
	Noise	USVs
File name	Cluster_1	Cluster_2
MT_Drug_329_2105_MF_USVs.mat	73	4
MT_Drug_329_2106_MF_USVs.mat	88	1
MT_Drug_359-2 post-drug.mat	0	0
MT_Drug_359-4 post-drug.mat	3	0
MT_Drug_359-5 post-drug.mat	86	12
MT_Drug_361-1 post-drug.mat	0	0
MT_Drug_361-5 post-drug.mat	71	0
MT_Drug_379.1-1 post-drug.mat	2	1
MT_Drug_379.1-3 post-drug.mat	14	0
MT_Drug_379.2-3 post-drug.mat	2	405
MT_Drug_381-3 post-drug.mat	1	2
MT_No_313_2067_MF_USVs.mat	32	0
MT_No_321_2077_MF_USVs.mat	194	3
MT_No_325-2093_MF_USVs.mat	62	0
MT_No_325-2094_MF_USVs.mat	51	4
MT_No_325-2095_MF_USVs.mat	84	10
MT_No_329-2105_MF_USVs.mat	98	0
MT_No_329-2106_MF_USVs.mat	112	7
MT_No_349-2161_MF_USVs.mat	36	1
MT_No_359-1 Pre-Placebo.mat	26	0
MT_No_359-2 Pre-Drug.mat	23	0
MT_No_359-3 Pre-Placebo.mat	0	0
MT_No_359-4 Pre-Drug.mat	55	0
MT_No_359-5 Pre-Drug.mat	0	11
MT_No_361-1 Pre-Drug.mat	0	0
MT_No_361-2 Pre-Placebo.mat	155	3
MT_No_361-3 Pre-Placebo.mat	3	2
MT_No_361-4 Pre-Placebo.mat	11	0
MT_No_361-5 Pre-Drug.mat	0	0
MT_No_367-red.mat	7	0
MT_No_369-red_Round2.mat	1	6
MT_No_371-blue_Round2.mat	0	0
MT_No_371-green.mat	9	5
MT_No_373-black.mat	3	8
MT_No_373-no.mat	3	11
MT_No_373-red.mat	5	8
MT_No_375 Black.mat	2	0
MT_No_377-black_Round2.mat	207	3
MT_No_379.1-1 Pre-Drug.mat	6	7
MT_No_379.1-2 Pre-Placebo.mat	7	4
MT_No_379.1-3 Pre-Drug.mat	5	3
MT_No_379.2-1 Pre-Placebo.mat	91	0
MT_No_379.2-2 Pre-Placebo.mat	6	40
MT_No_379.2-3 Pre-Drug.mat	6	0
MT_No_381-1 Pre-Placebo.mat	29	1
MT_No_381-2 Pre-Placebo.mat	7	85
MT_No_381-3 Pre-Drug.mat	0	10
MT_Placebo_359-1 Post-Placebo.mat	6	3
MT_Placebo_359-3 Post-Placebo.mat	4	1
MT_Placebo_361-2 Post-Placebo.mat	17	0
MT_Placebo_361-3 Post-Placebo.mat	10	1
MT_Placebo_361-4 Post-Placebo.mat	0	0
MT_Placebo_379.1-2 Post-Placebo.mat	9	3
MT_Placebo_379.2-1 Post-Placebo.mat	37	0
MT_Placebo_379.2-2 Post-Placebo.mat	11	1
MT_Placebo_381-1 Post-Placebo.mat	30	0
MT_Placebo_381-2 Post-Placebo.mat	9	1
WT_313_2065_MFSVs.mat	153	3
WT_321_2078_MF_USVs.mat	99	0
WT_325-2092_MF_USVs.mat	42	4
WT_325-2096_MF_USVs.mat	169	7
WT_329-2104_MF_USVs.mat	74	3
WT_329-2107_MF_USVs.mat	94	13
WT_329-2108_MF_USVs.mat	223	5
WT_333_2129_MF_USVs.mat	44	0
WT_333_2130_MF_USVs.mat	21	0
WT_333_2131_MF_USVs.mat	36	2
WT_333_2132_MF_USVs.mat	7	0
WT_337_2114_MF_USVs.mat	34	2041
WT_337_2115_MF_USVs.mat	57	5
WT_347_2163_MF_USVs.mat	36	3
WT_347_2165_MF_USVs.mat	114	1
WT_347_2166_MF_USVs.mat	84	0
WT_349-2159_MF_USVs.mat	27	0
WT_349-2160_MF_USVs.mat	25	9948
WT_349-2162_MF_USVs.mat	61	260
WT_365-red.mat	71	2337
WT_367-BLACK.mat	6	850
WT_367-no.mat	4	148
WT_369-no_Round2.mat	81	104
WT_371 - no.mat	41	1014
WT_371-BLACK.mat	1	981
WT_371-red_Round2.mat	37	0
WT_375-No Tag.mat	7	133
WT_375-Red.mat	58	0
WT_377-Blue.mat	197	3282
WT_377-no_Round2.mat	10	0
WT_377-red.mat	40	843

## Sheet: Sup Figure 5 -USVs -7 days
	USVs	Noise
File name	Cluster_1	Cluster_2
MT - T35-497-2.mat	0	0
MT - T37-513-2.mat	0	0
MT - T39-517-2.mat	0	0
MT - T40-523-1.mat	60	5
MT - T43-529-2.mat	0	7
MT - T44-529-3.mat	0	0
MT - T47-533-2.mat	1	4
MT - T49-535-3.mat	933	5
MT - T53-539-4.mat	0	3
MT - T55-541-1.mat	0	5
MT - T56-541-2.mat	0	3
MT Drug - T0000094.mat	0	5
MT Drug - T0000096.mat	11	4
MT Drug - T0000098.mat	0	0
MT Drug - T0000100.mat	551	4
MT Drug - T0000102.mat	0	2
MT Placebo - T0000093.mat	2	1
MT Placebo - T0000095.mat	0	3
MT Placebo - T0000097.mat	14	6
MT Placebo - T0000099.mat	0	2
MT Placebo - T0000101.mat	265	4
MT Placebo - T0000103.mat	2	0
WT - T34-497-1.mat	3120	3
WT - T36-513-1.mat	1397	115
WT - T38-517-1.mat	2093	0
WT - T41-523-2.mat	8	12
WT - T42-529-1.mat	81	7
WT - T45-529-4.mat	2031	22
WT - T46-533-3.mat	811	37
WT - T48-535-2.mat	791	2
WT - T50-535-4.mat	27	13
WT - T51-539-1.mat	545	1
WT - T52-539-2.mat	662	2
WT - T54-539-3.mat	1381	56
WT - T57-541-3.mat	464	154
WT - T58-541-4.mat	1492	11
